# Supplementary material for: Comprehensive Analysis of Chromatin Accessibility and Transcriptional Landscape Identified BRCA1 Repression as a Potential Pathological Factor for Keloid
Source: Polymers (Basel). 2022 Aug 19;14(16):3391. doi: 10.3390/polym14163391 (PMC9413150; doi:10.3390/polym14163391)
Supplement: Supplementary file 1 [file polymers-14-03391-s001.zip]

Archive with 6 entries (6 files):
- Figure S1.tif
- Figure S2.tif
- Figure S3.tif
- Figure S4.tif
- Figure S5.tif
- Supplementary Figure Legends.pdf
